# Supplementary material for: Inverse association between dietary fiber intake and gallstone disease in U.S. adults: a cross-sectional study from the NHANES database
Source: Front Nutr. 2025 Jul 1;12:1624173. doi: 10.3389/fnut.2025.1624173 (PMC12259441; doi:10.3389/fnut.2025.1624173)
Supplement: Supplementary file 1 [file Data_Sheet_1.zip]

Archive with 3 entries (2 files):
- Suppl.Table S1/
- Suppl.Table S1/Table S1.docx
- __MACOSX/Suppl.Table S1/._Table S1.docx
